# Supplementary material for: Influenza Vaccine Effectiveness against Influenza A-Associated Outpatient and Emergency-Department-Attended Influenza-like Illness during the Delayed 2022–2023 Season in Beijing, China
Source: Vaccines (Basel). 2024 Sep 30;12(10):1124. doi: 10.3390/vaccines12101124 (PMC11511380; doi:10.3390/vaccines12101124)
Supplement: Supplementary file 1 [file vaccines-12-01124-s001.zip]

Archive with 1 entries (1 files):
- vaccines-3193611-supplementary.pdf
